# Supplementary material for: GLUD1 inhibits hepatocellular carcinoma progression via ROS-mediated p38/JNK MAPK pathway activation and mitochondrial apoptosis
Source: Discov Oncol. 2024 Jan 12;15:8. doi: 10.1007/s12672-024-00860-1 (PMC10786780; doi:10.1007/s12672-024-00860-1)
Supplement: Supplementary file 2 — Supplementary material 2 [file 12672_2024_860_MOESM2_ESM.csv]

ID	Metabolite	Metab ID	Significant	Regulate	KEGG Compound ID	Mode	CAS ID	M/Z	Retention time	Adducts	Formula	Fragmentation Score	Theoretical Fragmentation Score	Library ID	KEGG Compound First Category	KEGG Compound Second Category	KEGG Pathway ID	KEGG Pathway First Category	KEGG Pathway Second Category	HMDB Superclass	HMDB Class	HMDB Subclass	Fragmentation Score	Theoretical Fragmentation Score	KEGG Pathway Description	KEGG Pathway Description	VIP_pred_OPLS-DA	VIP_PLS-DA	FC(OE/LV_NC)	P_value	FDR	OE_1	OE_2	OE_3	OE_4	OE_5	OE_6	OE_7	LV_NC_1	LV_NC_2	LV_NC_3	LV_NC_4	LV_NC_5	LV_NC_6	LV_NC_7
pos_6	Xanthosine	metab_5	yes	up	C01762	pos	146-80-5	285.0828272	2.910166667	M+H, M+Na, M+K, 2M+H	C10H12N4O6	91.9	-	HMDB0000299	-	-	map01100;map02010;map00230;map00232	Metabolism;Environmental Information Processing;Metabolism;Metabolism	Global and overview maps;Membrane transport;Nucleotide metabolism;Biosynthesis of other secondary metabolites	Nucleosides, nucleotides, and analogues	Purine nucleosides	Not Available	91.9	-	Metabolic pathways; ABC transporters; Purine metabolism; Caffeine metabolism	Metabolic pathways; ABC transporters; Purine metabolism; Caffeine metabolism	1.058	1.0742	1.0481	0.0008374	0.003822	6.2652	6.2761	6.2913	6.3477	6.2726	6.0759	6.3743	5.8369	6.1154	6.0957	6.0364	5.7336	6.0575	6.0129
pos_7	Pantothenic Acid	metab_6	yes	up	C00864	pos	79-83-4	220.1179765	3.262866667	M+H, M+Na, M+H-H2O, M+H-2H2O	C9H17NO5	90.2	-	HMDB0000210	Vitamins and Cofactors	Vitamins	map01100;map00770;map00410;map04977	Metabolism;Metabolism;Metabolism;Organismal Systems	Global and overview maps;Metabolism of cofactors and vitamins;Metabolism of other amino acids;Digestive system	Organic oxygen compounds	Organooxygen compounds	Alcohols and polyols	90.2	-	Metabolic pathways; Pantothenate and CoA biosynthesis; beta-Alanine metabolism; Vitamin digestion and absorption	Metabolic pathways; Pantothenate and CoA biosynthesis; beta-Alanine metabolism; Vitamin digestion and absorption	1.202	1.1765	1.0501	5.91E-06	0.0001003	6.5615	6.4324	6.4221	6.5379	6.5341	6.392	6.4801	6.1614	6.0784	6.0743	6.2445	6.1163	6.2648	6.2554
pos_8	Inosine	metab_7	yes	up	C00294	pos	58-63-9	269.0879039	2.7841	M+H, M+K, 2M+H, M+Na	C10H12N4O5	97.8	-	HMDB0000195	-	-	map01100;map02010;map00230	Metabolism;Environmental Information Processing;Metabolism	Global and overview maps;Membrane transport;Nucleotide metabolism	Nucleosides, nucleotides, and analogues	Purine nucleosides	Not Available	97.8	-	Metabolic pathways; ABC transporters; Purine metabolism	Metabolic pathways; ABC transporters; Purine metabolism	1.8956	1.8075	1.123	3.30E-05	0.0003497	6.9093	6.824	6.7833	6.7926	7.0061	7.0382	6.8298	5.9474	5.89	6.1291	5.9336	6.2244	6.0395	6.7374
pos_37	Trans-3-Indoleacrylic acid	metab_35	yes	down	-	pos	-	188.0706236	3.59905	M+H, M+NH4, M+H-H2O	C11H9NO2	40.2	-	HMDB0000734;MJDBOTE0000597	-	-	-	-	-	Organoheterocyclic compounds	Indoles and derivatives	Indoles	40.2	-	-	-	1.0519	1.0508	0.9666	4.42E-06	8.27E-05	7.0949	7.0944	7.0734	7.0298	7.0808	7.145	7.1118	7.3258	7.2782	7.2322	7.3509	7.4721	7.3531	7.3355
pos_39	L-Serine	metab_37	yes	down	C00065	pos	56-45-1	106.0502155	0.920033333	M+H, M+ACN+Na, M+Na	C3H7NO3	82.1	-	HMDB0000187	Peptides	Amino acids	map01100;map00630;map04978;map01200;map00920;map00600;map00270;map02010;map01230;map00970;map04974;map00260;map04071;map05230	Metabolism;Metabolism;Organismal Systems;Metabolism;Metabolism;Metabolism;Metabolism;Environmental Information Processing;Metabolism;Genetic Information Processing;Organismal Systems;Metabolism;Environmental Information Processing;Human Diseases	Global and overview maps;Carbohydrate metabolism;Digestive system;Global and overview maps;Energy metabolism;Lipid metabolism;Amino acid metabolism;Membrane transport;Global and overview maps;Translation;Digestive system;Amino acid metabolism;Signal transduction;Cancer: overview	Organic acids and derivatives	Carboxylic acids and derivatives	Amino acids, peptides, and analogues	82.1	-	Metabolic pathways; Glyoxylate and dicarboxylate metabolism; Mineral absorption; Carbon metabolism; Sulfur metabolism; Sphingolipid metabolism; Cysteine and methionine metabolism; ABC transporters; Biosynthesis of amino acids; Aminoacyl-tRNA biosynthesis; Protein digestion and absorption; Glycine, serine and threonine metabolism; Sphingolipid signaling pathway; Central carbon metabolism in cancer	Metabolic pathways; Glyoxylate and dicarboxylate metabolism; Mineral absorption; Carbon metabolism; Sulfur metabolism; Sphingolipid metabolism; Cysteine and methionine metabolism; ABC transporters; Biosynthesis of amino acids; Aminoacyl-tRNA biosynthesis; Protein digestion and absorption; Glycine, serine and threonine metabolism; Sphingolipid signaling pathway; Central carbon metabolism in cancer	1.4411	1.439	0.9258	3.84E-07	1.34E-05	5.5495	5.5577	5.5022	5.5557	5.5708	5.7029	5.5238	6.024	5.938	5.8601	5.9846	6.1753	6.0372	6.0647
pos_79	Glutathione, oxidized	metab_77	yes	down	C00127	pos	-	307.0831586	2.566133333	M+2H, M+K, M+H	C20H32N6O12S2	56.8	-	HMDB0011691;HMDB0003337	-	-	map01100;map04918;map00480;map04216	Metabolism;Organismal Systems;Metabolism;Cellular Processes	Global and overview maps;Endocrine system;Metabolism of other amino acids;Cell growth and death	Organic acids and derivatives	Carboxylic acids and derivatives	Amino acids, peptides, and analogues	56.8	-	Metabolic pathways; Thyroid hormone synthesis; Glutathione metabolism; Ferroptosis	Metabolic pathways; Thyroid hormone synthesis; Glutathione metabolism; Ferroptosis	3.3906	3.325	0.7073	5.61E-10	8.23E-08	5.5825	5.5061	5.425	5.4682	5.4831	5.5415	5.5396	8.0075	8.1082	7.5786	7.8841	7.8206	7.9774	7.1279
pos_84	5-(2'-Formylethyl)-4,6-dihydroxypicolinate	metab_82	yes	up	C05654	pos	-	194.0448707	2.657916667	M+H-H2O, M+H, M+H-2H2O	C9H9NO5	72.4	-	HMDB0031727	-	-	map00380	Metabolism	Amino acid metabolism	Organic oxygen compounds	Organooxygen compounds	Carbohydrates and carbohydrate conjugates	72.4	-	Tryptophan metabolism	Tryptophan metabolism	1.8204	1.7561	1.1281	3.81E-06	7.45E-05	6.0058	5.9807	5.996	5.9944	6.0318	6.0301	6.0094	5.2681	5.1701	5.3108	5.1795	5.3017	5.2252	5.8197
pos_105	Bis(2-ethylhexyl) phthalate	metab_103	yes	down	-	pos	-	391.2841876	8.11295	M+H, 2M+Na, M+Na	C24H38O4	58.8	-	-	-	-	-	-	-	-	-	-	58.8	-	-	-	1.0414	1.0261	0.9622	0.0002967	0.00173	6.663	6.6741	6.7537	6.768	6.527	6.4647	6.6595	6.9476	6.8343	6.9066	6.78	6.999	6.8816	6.9837
pos_201	NAD+	metab_199	yes	down	C00003	pos	-	664.1168445	2.477283333	M+2H, M+H	C21H27N7O14P2	63.7	-	HMDB0000902;MJDBOTE0000809	Vitamins and Cofactors	Cofactors	map01100;map00983;map00760;map00730;map04977;map04925;map04211;map00190;map04152	Metabolism;Metabolism;Metabolism;Metabolism;Organismal Systems;Organismal Systems;Organismal Systems;Metabolism;Environmental Information Processing	Global and overview maps;Xenobiotics biodegradation and metabolism;Metabolism of cofactors and vitamins;Metabolism of cofactors and vitamins;Digestive system;Endocrine system;Aging;Energy metabolism;Signal transduction	Nucleosides, nucleotides, and analogues	(5'->5')-dinucleotides	Not Available	63.7	-	Metabolic pathways; Drug metabolism - other enzymes; Nicotinate and nicotinamide metabolism; Thiamine metabolism; Vitamin digestion and absorption; Aldosterone synthesis and secretion; Longevity regulating pathway; Oxidative phosphorylation; AMPK signaling pathway	Metabolic pathways; Drug metabolism - other enzymes; Nicotinate and nicotinamide metabolism; Thiamine metabolism; Vitamin digestion and absorption; Aldosterone synthesis and secretion; Longevity regulating pathway; Oxidative phosphorylation; AMPK signaling pathway	3.8466	3.7684	0.5769	1.97E-07	7.79E-06	4.3149	4.2145	3.4827	4.0391	4.5172	3.8755	4.2822	7.3923	7.495	7.4322	7.3624	7.003	7.4722	5.6378
pos_203	Benzofuran	metab_201	yes	down	C14512	pos	271-89-6	136.0757394	2.534883333	M+H, M+NH4	C8H6O	67.7	-	HMDB0032929	-	-	-	-	-	Organoheterocyclic compounds	Benzofurans	Not Available	67.7	-	-	-	1.3749	1.3657	0.9435	1.88E-09	2.16E-07	6.4565	6.4106	6.4335	6.4092	6.4225	6.5064	6.4527	6.8445	6.7733	6.754	6.8486	6.9086	6.865	6.8038
pos_208	S-Adenosylhomocysteine	metab_206	yes	up	C00021	pos	979-92-0	385.1286036	2.62945	M+2H, M+H	C14H20N6O5S	82.7	-	HMDB0000939	-	-	map01100;map00270;map01230	Metabolism;Metabolism;Metabolism	Global and overview maps;Amino acid metabolism;Global and overview maps	Nucleosides, nucleotides, and analogues	5'-deoxyribonucleosides	5'-deoxy-5'-thionucleosides	82.7	-	Metabolic pathways; Cysteine and methionine metabolism; Biosynthesis of amino acids	Metabolic pathways; Cysteine and methionine metabolism; Biosynthesis of amino acids	2.9584	2.8295	1.4026	4.94E-05	0.0004632	6.5312	6.4839	6.5403	6.4999	6.4186	6.5951	6.5563	3.8357	4.2933	4.5788	4.2944	4.66	4.5075	6.3599
pos_214	N-Acetyl-Asp-Glu	metab_212	yes	up	-	pos	-	327.0796053	2.6753	M+Na, M+K	C11H16N2O8	45	-	-	-	-	-	-	-	-	-	-	45	-	-	-	2.3176	2.2226	1.2341	2.13E-05	0.0002545	5.9498	5.9252	5.9316	5.9566	5.9685	5.9936	5.9732	4.6384	4.398	4.9054	4.6072	4.7919	4.6766	5.7684
pos_218	5-Hydroxy-L-tryptophan	metab_216	yes	down	C00643	pos	4350/9/8	221.0920669	2.733033333	M+H-H2O, M+H	C11H12N2O3	80.2	-	HMDB0000472	-	-	map01100;map04726;map00380	Metabolism;Organismal Systems;Metabolism	Global and overview maps;Nervous system;Amino acid metabolism	Organoheterocyclic compounds	Indoles and derivatives	Tryptamines and derivatives	80.2	-	Metabolic pathways; Serotonergic synapse; Tryptophan metabolism	Metabolic pathways; Serotonergic synapse; Tryptophan metabolism	2.3344	2.253	0.7805	1.30E-05	0.0001759	4.003	4.0327	3.9544	4.4548	4.0559	4.0594	4.0172	5.9506	5.4078	5.1897	5.1915	5.1536	5.0857	4.6331
pos_221	Oxypurinol	metab_219	yes	up	C07599	pos	2465-59-0	153.0406105	2.773516667	M+H-H2O, M+H	C5H4N4O2	52.1	-	HMDB0000786	-	-	-	-	-	Organoheterocyclic compounds	Imidazopyrimidines	Purines and purine derivatives	52.1	-	-	-	2.1956	2.0968	1.2265	3.03E-05	0.0003295	5.5067	5.4314	5.423	5.3761	5.6176	5.6261	5.4522	4.231	4.0259	4.6121	4.199	4.5736	4.4393	5.2527
pos_239	Guanine	metab_237	yes	up	C00242	pos	73-40-5	152.0566849	2.773516667	M+H-H2O, M+H	C5H5N5O	85.8	-	HMDB0000132;MJDBOTE0000457	Nucleic acids	Bases	map01100;map00230	Metabolism;Metabolism	Global and overview maps;Nucleotide metabolism	Organoheterocyclic compounds	Imidazopyrimidines	Purines and purine derivatives	85.8	-	Metabolic pathways; Purine metabolism	Metabolic pathways; Purine metabolism	2.2972	2.1978	1.1868	1.77E-05	0.0002223	7.0066	6.9384	6.9563	6.8884	7.1248	7.1187	6.9736	5.6077	5.5318	6.0686	5.5986	5.9029	5.8496	6.7337
pos_249	1-Aminocyclopropane-1-carboxylic acid	metab_247	yes	up	C01234	pos	22059-21-8	84.04499321	2.6675	M+H-H2O, M+H	C4H7NO2	47.2	-	HMDB0036458	-	-	map01100;map00270	Metabolism;Metabolism	Global and overview maps;Amino acid metabolism	Organic acids and derivatives	Carboxylic acids and derivatives	Amino acids, peptides, and analogues	47.2	-	Metabolic pathways; Cysteine and methionine metabolism	Metabolic pathways; Cysteine and methionine metabolism	1.0037	0.9633	1.0406	7.86E-06	0.0001222	5.2872	5.2902	5.3006	5.3168	5.328	5.3159	5.3276	5.0557	5.0545	5.0928	5.036	5.1266	5.0965	5.249
pos_317	2-Aminobut-2-enoate	metab_315	yes	down	C17234	pos	-	84.04498799	0.931016667	M+H-H2O, M+H	C4H7NO2	73.3	-	-	-	-	-	-	-	-	-	-	73.3	-	-	-	1.1387	1.1435	0.9533	5.70E-06	9.88E-05	5.977	5.9099	5.8818	5.8947	5.9799	6.0352	5.9308	6.2776	6.1036	6.1293	6.2606	6.3194	6.2897	6.266
pos_337	L-Threonine	metab_335	yes	down	C00188	pos	72-19-5	120.0657394	0.920033333	M+H, M+Na	C4H9NO3	64.5	-	HMDB0000167	Peptides	Amino acids	map01100;map04978;map00970;map00290;map02010;map00860;map01230;map04974;map00260	Metabolism;Organismal Systems;Genetic Information Processing;Metabolism;Environmental Information Processing;Metabolism;Metabolism;Organismal Systems;Metabolism	Global and overview maps;Digestive system;Translation;Amino acid metabolism;Membrane transport;Metabolism of cofactors and vitamins;Global and overview maps;Digestive system;Amino acid metabolism	Organic acids and derivatives	Carboxylic acids and derivatives	Amino acids, peptides, and analogues	64.5	-	Metabolic pathways; Mineral absorption; Aminoacyl-tRNA biosynthesis; Valine, leucine and isoleucine biosynthesis; ABC transporters; Porphyrin and chlorophyll metabolism; Biosynthesis of amino acids; Protein digestion and absorption; Glycine, serine and threonine metabolism	Metabolic pathways; Mineral absorption; Aminoacyl-tRNA biosynthesis; Valine, leucine and isoleucine biosynthesis; ABC transporters; Porphyrin and chlorophyll metabolism; Biosynthesis of amino acids; Protein digestion and absorption; Glycine, serine and threonine metabolism	1.1678	1.164	0.9487	6.41E-06	0.0001057	5.6145	5.5941	5.5861	5.6054	5.5368	5.6675	5.5896	5.9547	5.7801	5.7768	5.898	6.0505	5.9039	5.9519
pos_374	PC(20:5(5Z,8Z,11Z,14Z,17Z)/0:0)	metab_372	yes	up	-	pos	-	542.3243152	6.55225	M+H, M+Na	C28H48NO7P	39.2	-	LMGP01050050	-	-	-	-	-	-	-	-	39.2	-	-	-	1.0346	1.079	1.0472	0.003356	0.01149	6.4597	6.4442	6.3862	6.4051	6.5674	6.3826	6.5642	5.8897	6.241	6.2503	6.4019	5.9185	6.3242	6.1431
pos_444	LPC(18:2)	metab_442	yes	up	-	pos	-	542.3218931	8.7117	M+Na, M+K	C26H50NO7P	68	-	HMDB0010386;LMGP01050034;LMGP01050035;HMDB0061700;MJAW00088	-	-	-	-	-	Lipids and lipid-like molecules	Glycerophospholipids	Glycerophosphocholines	68	-	-	-	1.6525	1.7098	1.133	0.002965	0.01033	6.1917	6.0196	6.1281	6.0346	6.3161	6.1639	6.501	4.6912	5.7089	5.7647	6.0388	4.9034	5.6821	5.4769
pos_556	LysoPC(16:1(9Z))	metab_554	yes	up	C04230	pos	-	494.3242253	6.76975	M+H, M+Na	C24H48NO7P	50.4	-	HMDB0010383	Lipids	Phospholipids	map00564;map05231	Metabolism;Human Diseases	Lipid metabolism;Cancer: overview	Lipids and lipid-like molecules	Glycerophospholipids	Glycerophosphocholines	50.4	-	Glycerophospholipid metabolism; Choline metabolism in cancer	Glycerophospholipid metabolism; Choline metabolism in cancer	1.1735	1.1901	1.0489	0.0005759	0.002849	7.2522	7.248	7.1861	7.239	7.3332	7.2372	7.3969	6.6692	6.9904	7.0393	7.1413	6.7065	7.0589	6.9121
pos_572	LysoPE(22:6(4Z,7Z,10Z,13Z,16Z,19Z)/0:0)	metab_570	yes	up	-	pos	-	526.2930253	6.602733333	M+H, M+Na	C27H44NO7P	31.1	-	HMDB0011526	-	-	-	-	-	Lipids and lipid-like molecules	Glycerophospholipids	Glycerophosphoethanolamines	31.1	-	-	-	1.1626	1.1995	1.0585	0.00125	0.005194	6.4358	6.4645	6.3949	6.4127	6.5221	6.3373	6.4928	5.8509	6.2043	6.2283	6.2625	5.7295	6.2567	6.0376
pos_573	PC(14:0/0:0)	metab_571	yes	up	-	pos	-	468.3083826	6.602733333	M+H, M+Na	C22H46NO7P	69.8	-	HMDB0010379;LMGP01050012	-	-	-	-	-	Lipids and lipid-like molecules	Glycerophospholipids	Glycerophosphocholines	69.8	-	-	-	1.0835	1.1042	1.0428	0.0007272	0.003423	7.1409	7.152	7.1137	7.1157	7.2503	7.1019	7.2653	6.6612	6.9329	6.9582	7.0397	6.6481	7.0039	6.8364
pos_604	N-Lauroylglycine	metab_602	yes	up	-	pos	-	258.2062252	6.435566667	M+H, M+Na	C14H27NO3	-	43.8	HMDB0013272	-	-	-	-	-	Organic acids and derivatives	Carboxylic acids and derivatives	Amino acids, peptides, and analogues	-	43.8	-	-	1.1703	1.1671	1.0935	0.0179	0.04465	5.1927	4.5734	5.101	4.6475	4.8526	5.1921	5.4812	4.321	4.8244	4.8261	4.5223	4.2644	4.8448	4.4438
pos_658	Choline Glycerophosphate	metab_656	yes	up	C00670	pos	-	280.0919129	0.882433333	M+Na, M+K	C8H20NO6P	43.4	-	HMDB0000086;MJDBOTE0000471	-	-	map00565;map00564;map05231	Metabolism;Metabolism;Human Diseases	Lipid metabolism;Lipid metabolism;Cancer: overview	Lipids and lipid-like molecules	Glycerophospholipids	Glycerophosphocholines	43.4	-	Ether lipid metabolism; Glycerophospholipid metabolism; Choline metabolism in cancer	Ether lipid metabolism; Glycerophospholipid metabolism; Choline metabolism in cancer	1.0896	1.1221	1.0444	0.0001071	0.0008122	6.4186	6.3842	6.3277	6.358	6.4632	6.5391	6.4274	6.205	6.1341	6.0919	6.0446	6.348	6.1412	6.0423
pos_664	THTC	metab_662	yes	down	C11074	pos	-	150.0583878	1.577533333	M+H, M+NH4	C5H8O2S	71.8	-	-	-	-	-	-	-	-	-	-	71.8	-	-	-	1.2	1.1996	0.9536	1.42E-05	0.0001885	6.738	6.715	6.6951	6.7044	6.6958	6.8279	6.6985	7.0812	6.9421	6.9147	7.036	7.2642	7.0491	7.0735
pos_957	ADMA	metab_955	yes	down	C03626	pos	-	203.1502953	1.017333333	M+H	C8H18N4O2	42.4	-	HMDB0001539	-	-	-	-	-	Organic acids and derivatives	Carboxylic acids and derivatives	Amino acids, peptides, and analogues	42.4	-	-	-	1.6563	1.6507	0.9183	1.36E-09	1.65E-07	6.2645	6.2032	6.2671	6.2211	6.2284	6.4454	6.2444	6.8192	6.8174	6.7889	6.8668	6.7871	6.8865	6.8157
pos_984	3-(1-hydroxyhexyl)-5-(hydroxymethyl)oxolan-2-one	metab_981	yes	up	-	pos	-	255.0974498	1.0939	M+K	C11H20O4	30.4	-	-	-	-	-	-	-	-	-	-	30.4	-	-	-	1.1046	1.2114	1.0612	0.01725	0.04326	7.1126	7.0793	7.0489	7.0655	7.1968	6.9301	7.1112	6.3747	6.8843	6.925	6.9906	5.9777	6.9656	6.5714
pos_1293	Succinic anhydride	metab_1290	yes	up	C19524	pos	108-30-5	101.0237662	2.46065	M+H	C4H4O3	44.1	-	HMDB0032523	-	-	-	-	-	Organic acids and derivatives	Carboxylic acids and derivatives	Dicarboxylic acids and derivatives	44.1	-	-	-	1.9617	1.9202	1.1679	7.17E-08	3.56E-06	5.4789	5.4278	5.2718	5.3266	5.7026	5.4507	5.472	4.5121	4.625	4.5906	4.7914	4.598	4.8313	4.6972
pos_1298	2-O-Methylcytosine	metab_1295	yes	down	-	pos	3289-47-2	126.0663335	2.477283333	M+H	C5H7N3O	69.6	-	HMDB0004339	-	-	-	-	-	Organoheterocyclic compounds	Diazines	Pyrimidines and pyrimidine derivatives	69.6	-	-	-	1.8468	1.8069	0.8489	0.0002381	0.001467	4.2769	4.2218	4.3336	4.3646	4.2621	4.1438	4.3985	5.1136	5.2584	5.2828	5.3577	4.526	5.3282	4.479
pos_1310	Cytidine	metab_1306	yes	up	C00475	pos	65-46-3	244.0927335	2.531566667	M+H	C9H13N3O5	69.2	-	HMDB0000089	Nucleic acids	Nucleosides	map00240;map01100;map02010	Metabolism;Metabolism;Environmental Information Processing	Nucleotide metabolism;Global and overview maps;Membrane transport	Nucleosides, nucleotides, and analogues	Pyrimidine nucleosides	Not Available	69.2	-	Pyrimidine metabolism; Metabolic pathways; ABC transporters	Pyrimidine metabolism; Metabolic pathways; ABC transporters	1.6543	1.6417	1.1171	9.68E-11	1.96E-08	5.2424	5.2983	5.1909	5.2374	5.3785	5.1846	5.1984	4.6998	4.7038	4.6913	4.6831	4.7072	4.7008	4.6943
pos_1311	4-Hydroxybenzaldehyde	metab_1307	yes	down	C00633	pos	123-08-0	123.0442841	2.534883333	M+H	C7H6O2	47.7	-	HMDB0011718	-	-	map01100	Metabolism	Global and overview maps	Organic oxygen compounds	Organooxygen compounds	Carbonyl compounds	47.7	-	Metabolic pathways	Metabolic pathways	1.3034	1.2945	0.9448	3.43E-09	3.47E-07	5.965	5.9297	5.9451	5.917	5.9333	6.0145	5.9495	6.3102	6.243	6.2315	6.3153	6.3769	6.3367	6.2789
pos_1318	Lanthionine	metab_1314	yes	down	-	pos	922-55-4	191.0484577	2.548966667	M+H-H2O	C6H12N2O4S	63.2	-	HMDB0240656	-	-	-	-	-	Organic acids and derivatives	Carboxylic acids and derivatives	Amino acids, peptides, and analogues	63.2	-	-	-	1.6561	1.6197	0.8148	0.01324	0.03501	3.3172	3.5692	3.3125	3.5849	3.57	3.2944	3.5832	3.5519	5.2675	3.9117	4.3574	4.3346	4.9608	3.3559
pos_1351	S-(1,2-DICARBOXYETHYL)GLUTATHIONE	metab_1347	yes	up	-	pos	-	424.10187	2.617066667	M+H	C14H21N3O10S	75.6	-	-	-	-	-	-	-	-	-	-	75.6	-	-	-	1.566	1.5372	1.0971	7.88E-06	0.0001222	5.9761	5.9296	5.9119	5.9523	5.9845	5.8892	5.9639	5.2862	5.3908	5.5238	5.472	5.096	5.4876	5.6674
pos_1358	Uracil	metab_1354	yes	up	C00106	pos	66-22-8	113.0348846	2.634383333	M+H	C4H4N2O2	93.8	-	HMDB0000300	Nucleic acids	Bases	map00240;map01100;map00770;map00410	Metabolism;Metabolism;Metabolism;Metabolism	Nucleotide metabolism;Global and overview maps;Metabolism of cofactors and vitamins;Metabolism of other amino acids	Organoheterocyclic compounds	Diazines	Pyrimidines and pyrimidine derivatives	93.8	-	Pyrimidine metabolism; Metabolic pathways; Pantothenate and CoA biosynthesis; beta-Alanine metabolism	Pyrimidine metabolism; Metabolic pathways; Pantothenate and CoA biosynthesis; beta-Alanine metabolism	1.5344	1.4763	1.0905	1.64E-05	0.0002123	6.0699	5.9563	5.9483	5.9629	5.965	5.9587	5.9644	5.342	5.3365	5.443	5.4382	5.4114	5.5006	5.8784
pos_1367	Asp-Glu	metab_1363	yes	up	-	pos	-	245.0767398	2.638116667	M+H-H2O	C9H14N2O7	43.6	-	HMDB0028752	-	-	-	-	-	Organic acids and derivatives	Carboxylic acids and derivatives	Amino acids, peptides, and analogues	43.6	-	-	-	2.3008	2.2098	1.268	2.89E-05	0.0003184	5.4632	5.3027	5.2913	5.2958	5.3129	5.3217	5.3061	4.0001	3.6794	4.1301	4.0879	4.1018	4.2666	5.1446
pos_1375	Cytosine	metab_1371	yes	up	C00380	pos	71-30-7	112.050866	2.663183333	M+H	C4H5N3O	88.3	-	HMDB0000630	Nucleic acids	Bases	map00240;map01100	Metabolism;Metabolism	Nucleotide metabolism;Global and overview maps	Organoheterocyclic compounds	Diazines	Pyrimidines and pyrimidine derivatives	88.3	-	Pyrimidine metabolism; Metabolic pathways	Pyrimidine metabolism; Metabolic pathways	2.8044	2.6925	1.4552	1.39E-05	0.0001849	5.2354	5.2031	5.2644	5.1705	5.3314	5.2047	5.2236	3.1296	3.2188	3.6011	3.137	4.0598	3.2625	4.7659
pos_1378	1,5-Dideoxy-3-C-({[2-(gamma-glutamylamino)benzyl]oxy}carbonyl)-L-arabinitol	metab_1374	yes	up	-	pos	-	437.1336271	2.663183333	M+K	C18H26N2O8	53.2	-	-	-	-	-	-	-	-	-	-	53.2	-	-	-	2.568	2.4856	1.2552	8.96E-07	2.64E-05	6.7406	6.4965	6.5409	6.5415	6.6631	6.6459	6.6446	5.0823	4.9294	5.3968	5.158	4.9647	5.2953	6.0336
pos_1447	Guanosine	metab_1443	yes	up	C00387	pos	118-00-3	284.0987813	2.773516667	M+H	C10H13N5O5	96.6	-	HMDB0000133	Nucleic acids	Nucleosides	map01100;map02010;map00230	Metabolism;Environmental Information Processing;Metabolism	Global and overview maps;Membrane transport;Nucleotide metabolism	Nucleosides, nucleotides, and analogues	Purine nucleosides	Not Available	96.6	-	Metabolic pathways; ABC transporters; Purine metabolism	Metabolic pathways; ABC transporters; Purine metabolism	2.3828	2.2772	1.2027	3.22E-05	0.0003469	7.1211	7.0468	7.0586	6.9892	7.2518	7.2404	7.0838	5.5979	5.4389	6.1604	5.5542	5.8954	5.8983	6.8531
pos_1487	Roseoside	metab_1483	yes	down	-	pos	-	400.206355	2.848383333	2M+3H2O+2H	C19H30O8	34	-	-	-	-	-	-	-	-	-	-	34	-	-	-	2.9547	2.9429	0.6413	9.06E-08	4.22E-06	3.6087	2.9909	3.0166	3.3208	3.2102	3.7645	3.1567	5.3451	4.89	4.854	4.9499	5.7385	5.0291	5.1622
pos_1569	Benzaldehyde	metab_1564	yes	down	C00261	pos	100-52-7	107.0495206	3.055783333	M+H	C7H6O	66.5	-	HMDB0006115	-	-	map01100	Metabolism	Global and overview maps	Benzenoids	Benzene and substituted derivatives	Benzoyl derivatives	66.5	-	Metabolic pathways	Metabolic pathways	1.0733	1.0697	0.9528	7.45E-06	0.000118	5.1886	5.1695	5.1577	5.1809	5.1788	5.2771	5.1824	5.4661	5.36	5.3558	5.4478	5.5988	5.4728	5.4312
pos_1634	Butyryl-L-carnitine	metab_1629	yes	up	C02862	pos	-	232.1543251	3.25955	M+H	C11H21NO4	57.1	-	HMDB0002013	-	-	-	-	-	Lipids and lipid-like molecules	Fatty Acyls	Fatty acid esters	57.1	-	-	-	1.1898	1.2623	1.0681	0.0003255	0.001851	5.3433	5.2355	5.2407	5.3258	5.302	5.3773	5.2949	5.1023	4.9932	4.8483	4.8669	5.2717	4.7735	4.8979
pos_1731	Nicotyrine	metab_1726	yes	down	C10161	pos	-	159.0916579	3.59905	M+H	C10H10N2	58.3	-	-	-	-	-	-	-	-	-	-	58.3	-	-	-	1.0635	1.0654	0.9539	5.88E-06	0.0001001	5.238	5.2181	5.2244	5.214	5.2184	5.3101	5.2604	5.4607	5.4344	5.3821	5.5252	5.6357	5.5132	5.5042
pos_1752	Asp-Phe	metab_1747	yes	down	-	pos	-	281.1129703	3.6597	M+H	C13H16N2O5	76.4	-	HMDB0000706	-	-	-	-	-	Organic acids and derivatives	Carboxylic acids and derivatives	Amino acids, peptides, and analogues	76.4	-	-	-	2.9124	2.8889	0.642	4.83E-08	2.69E-06	3.1842	3.1538	3.1795	3.1607	3.1848	3.1613	3.1701	5.0582	4.7862	4.556	4.6741	5.7417	4.9299	4.8279
pos_1818	Vinylacetylglycine	metab_1813	yes	down	-	pos	73122-61-9	144.0655588	3.887933333	M+H	C6H9NO3	41.9	-	HMDB0000894	-	-	-	-	-	Organic acids and derivatives	Carboxylic acids and derivatives	Amino acids, peptides, and analogues	41.9	-	-	-	1.0081	1.0019	0.9589	1.63E-06	3.99E-05	5.113	5.0383	5.1457	5.1084	5.0739	5.2119	5.1095	5.3597	5.3097	5.2638	5.3491	5.3311	5.382	5.336
pos_2602	(��)-Myristoylcarnitine	metab_2596	yes	up	-	pos	-	372.3105614	6.244683333	M+H	C21H41NO4	37.1	-	-	-	-	-	-	-	-	-	-	37.1	-	-	-	1.0547	1.0873	1.0462	1.20E-06	3.22E-05	5.4408	5.4479	5.4259	5.4831	5.394	5.4075	5.433	5.2961	5.2022	5.0985	5.1435	5.2323	5.1615	5.2192
pos_2628	MG(a-21:0/0:0/0:0)[rac]	metab_2622	yes	down	-	pos	-	418.3889343	6.284083333	M+NH4	C24H48O4	-	54.3	HMDB0072855	-	-	-	-	-	Lipids and lipid-like molecules	Glycerolipids	Monoradylglycerols	-	54.3	-	-	1.3026	1.3006	0.9302	1.69E-05	0.0002167	5.0789	5.064	5.0035	5.0115	4.9474	4.8841	5.1935	5.2469	5.4681	5.4984	5.4059	5.5384	5.3496	5.3147
pos_2702	(E)-2-Dodecene	metab_2696	yes	down	-	pos	-	354.4091012	6.408166667	2M+NH4	C12H24	-	67.1	HMDB0061819	-	-	-	-	-	Hydrocarbons	Unsaturated hydrocarbons	Unsaturated aliphatic hydrocarbons	-	67.1	-	-	1.0737	1.0531	0.9519	3.45E-05	0.00036	5.0802	5.1798	5.1144	5.1415	4.9754	4.9298	5.0397	5.3399	5.2698	5.2979	5.2436	5.3652	5.3329	5.4071
pos_2863	LysoPC(22:6(4Z,7Z,10Z,13Z,16Z,19Z))	metab_2856	yes	up	C04230	pos	-	568.3399261	6.763183333	M+H	C30H50NO7P	-	76.4	HMDB0010404	Lipids	Phospholipids	map00564;map05231	Metabolism;Human Diseases	Lipid metabolism;Cancer: overview	Lipids and lipid-like molecules	Glycerophospholipids	Glycerophosphocholines	-	76.4	Glycerophospholipid metabolism; Choline metabolism in cancer	Glycerophospholipid metabolism; Choline metabolism in cancer	1.6634	1.7064	1.1302	0.000927	0.004077	6.1682	6.1515	6.0437	6.099	6.238	6.0925	6.2993	4.995	5.6266	5.735	5.8107	4.7349	5.7679	5.4611
pos_3404	PE(15:0/22:1(13Z))	metab_3395	yes	down	-	pos	-	782.5697976	8.615166667	M+Na	C42H82NO8P	-	62.7	HMDB0008908	-	-	-	-	-	Lipids and lipid-like molecules	Glycerophospholipids	Glycerophosphoethanolamines	-	62.7	-	-	1.92	1.8862	0.857	0.0001676	0.001125	5.0919	5.1832	5.1919	4.9701	5.1933	5.1843	5.0659	5.8638	5.6418	6.3082	6.5159	6.3207	5.8339	5.3808
pos_3442	LysoPC(20:4(5Z,8Z,11Z,14Z))	metab_3433	yes	up	C04230	pos	-	544.3401872	8.7117	M+H	C28H50NO7P	-	38.6	HMDB0010395;HMDB0061699	Lipids	Phospholipids	map00564;map05231	Metabolism;Human Diseases	Lipid metabolism;Cancer: overview	Lipids and lipid-like molecules	Glycerophospholipids	Glycerophosphocholines	-	38.6	Glycerophospholipid metabolism; Choline metabolism in cancer	Glycerophospholipid metabolism; Choline metabolism in cancer	1.0492	1.1078	1.0531	0.005308	0.01651	6.0809	6.0543	6.0085	6.0689	6.1878	6.0282	6.1606	5.4096	5.8572	5.8716	6.0198	5.5115	5.9705	5.7967
pos_4143	Curdione	metab_4133	yes	down	C17493	pos	13657-68-6	250.1877179	8.716466667	2M+3H2O+2H	C15H24O2	39.2	-	HMDB0034714;MJDBOTE0001244	-	-	-	-	-	Lipids and lipid-like molecules	Prenol lipids	Sesquiterpenoids	39.2	-	-	-	2.4671	2.3514	0.6984	0.003823	0.01272	4.1396	4.8103	4.1279	4.3865	2.0103	1.987	3.9559	5.3353	5.037	5.0683	4.9582	5.4005	5.2782	5.3155
pos_4973	PC(16:0/22:6(4Z,7Z,10Z,13Z,16Z,19Z))	metab_4960	yes	down	-	pos	-	806.5694813	6.580083333	M+H	C46H80NO8P	-	44.2	LMGP01012137;HMDB0007991	-	-	-	-	-	Lipids and lipid-like molecules	Glycerophospholipids	Glycerophosphocholines	-	44.2	-	-	2.0553	2.0746	0.859	7.37E-05	0.0006185	5.8587	5.8146	5.7552	5.731	5.6802	5.981	6.242	6.4119	7.1447	7.4268	7.0651	6.71	6.6047	6.442
pos_5200	Erucic acid	metab_5183	yes	down	C08316	pos	112-86-7	356.3520204	6.301083333	M+NH4	C22H42O2	63.2	-	HMDB0002068;MJDBOTE0000504	Lipids	Fatty acids	map01040	Metabolism	Lipid metabolism	Lipids and lipid-like molecules	Fatty Acyls	Fatty acids and conjugates	63.2	-	Biosynthesis of unsaturated fatty acids	Biosynthesis of unsaturated fatty acids	1.2331	1.2269	0.939	2.86E-05	0.0003162	5.2647	5.2826	5.3088	5.2993	5.2113	5.1844	5.3917	5.4805	5.6654	5.7265	5.5927	5.8204	5.5315	5.5331
pos_5211	N,N-dimethyl-Safingol	metab_5193	yes	down	-	pos	-	330.3363515	6.28065	M+H	C20H43NO2	82.3	-	LMSP01080056	-	-	-	-	-	-	-	-	82.3	-	-	-	1.1786	1.1766	0.9501	2.77E-06	5.80E-05	5.7638	5.8014	5.8398	5.7926	5.6947	5.6634	5.8259	6.0341	6.0529	6.1246	5.9811	6.1638	6.0075	6.1429
pos_5263	MG(19:0/0:0/0:0)	metab_5245	yes	down	-	pos	-	390.357488	6.21145	M+NH4	C22H44O4	-	52.1	HMDB0072839	-	-	-	-	-	Lipids and lipid-like molecules	Glycerolipids	Monoradylglycerols	-	52.1	-	-	1.0843	1.093	0.9496	0.001179	0.004938	5.656	5.6261	5.7049	5.6641	5.6742	5.6274	5.8603	5.7694	6.1173	6.1392	6.0882	6.1432	5.8944	5.7755
pos_5266	Icos-19-ene-1,2,4-triol	metab_5248	yes	down	-	pos	-	346.3312362	6.21145	M+NH4	C20H40O3	80.1	-	-	-	-	-	-	-	-	-	-	80.1	-	-	-	1.1208	1.1243	0.9546	0.0002002	0.001282	6.2321	6.2298	6.277	6.2582	6.2223	6.1853	6.4114	6.3781	6.6565	6.6732	6.6218	6.679	6.4896	6.4032
pos_5267	Sphinganine	metab_5249	yes	down	C00836	pos	764-22-7	302.3051168	6.21145	M+H	C18H39NO2	84.6	-	LMSP01020001;HMDB0000269	-	-	map00600;map01100;map04071	Metabolism;Metabolism;Environmental Information Processing	Lipid metabolism;Global and overview maps;Signal transduction	Organic nitrogen compounds	Organonitrogen compounds	Amines	84.6	-	Sphingolipid metabolism; Metabolic pathways; Sphingolipid signaling pathway	Sphingolipid metabolism; Metabolic pathways; Sphingolipid signaling pathway	1.2411	1.2387	0.9494	1.44E-05	0.0001908	6.3973	6.3979	6.4261	6.4266	6.352	6.3328	6.5684	6.6208	6.8206	6.8538	6.788	6.8775	6.6835	6.647
pos_6108	N-Acetyl-DL-methionine	metab_6088	yes	down	-	pos	-	192.0689268	3.887933333	M+H	C7H13NO3S	90.9	-	-	-	-	-	-	-	-	-	-	90.9	-	-	-	1.1086	1.0968	0.9517	1.37E-06	3.56E-05	5.1869	5.1093	5.2302	5.193	5.1205	5.3079	5.1563	5.4847	5.4306	5.3735	5.4568	5.447	5.4919	5.4553
pos_6208	4-formyl Indole	metab_6188	yes	down	-	pos	-	146.06004	3.59905	M+H	C9H7NO	99.3	-	-	-	-	-	-	-	-	-	-	99.3	-	-	-	1.056	1.0564	0.9567	5.61E-06	9.78E-05	5.494	5.5137	5.4933	5.452	5.4873	5.5632	5.5259	5.734	5.6845	5.6501	5.7697	5.8953	5.7712	5.767
pos_6243	N6,N6-Dimethyladenosine	metab_6223	yes	up	C03416	pos	-	296.1353496	3.500816667	M+H	C12H17N5O4	69.6	-	-	-	-	-	-	-	-	-	-	69.6	-	-	-	1.0299	1.075	1.0666	0.009733	0.02722	5.364	5.2935	5.3031	5.2799	5.5111	5.3699	5.3289	4.8517	5.3103	5.2526	5.2563	4.5971	5.063	4.7809
pos_6466	Ac-Ser-Asp-Lys-Pro-OH	metab_6445	yes	up	-	pos	-	488.2351483	2.851533333	M+H	C20H33N5O9	-	38.7	HMDB0062552	-	-	-	-	-	Organic acids and derivatives	Carboxylic acids and derivatives	Amino acids, peptides, and analogues	-	38.7	-	-	1.1811	1.1651	1.0577	8.63E-05	0.0006876	5.8816	5.8249	5.7092	5.9975	6.0018	5.9256	5.9992	5.5146	5.5706	5.6674	5.7487	5.5166	5.6007	5.4678
pos_6489	S-Allyl-L-cysteine	metab_6468	yes	up	C16759	pos	-	162.0583425	2.811533333	M+H	C6H11NO2S	80.4	-	-	-	-	-	-	-	-	-	-	80.4	-	-	-	1.3037	1.2472	1.091	0.002112	0.007852	5.199	4.9387	5.0059	4.8838	4.8849	5.1781	4.9758	4.5595	4.1104	4.713	4.5012	4.722	4.6051	4.9233
pos_6503	Hypoxanthine	metab_6482	yes	up	C00262	pos	68-94-0	137.0458255	2.7841	M+H	C5H4N4O	87	-	HMDB0000157	-	-	map01100;map00230	Metabolism;Metabolism	Global and overview maps;Nucleotide metabolism	Organoheterocyclic compounds	Imidazopyrimidines	Purines and purine derivatives	87	-	Metabolic pathways; Purine metabolism	Metabolic pathways; Purine metabolism	1.9347	1.8428	1.1241	4.87E-05	0.0004596	7.1972	7.1295	7.0995	7.103	7.2773	7.2908	7.1311	6.1438	6.0884	6.3969	6.1632	6.5375	6.3127	7.0416
pos_6551	S-Lactoylglutathione	metab_6530	yes	down	C03451	pos	25138-66-3	380.111982	2.71995	M+H	C13H21N3O8S	66.9	-	HMDB0001066	-	-	map01100;map00620	Metabolism;Metabolism	Global and overview maps;Carbohydrate metabolism	Organic acids and derivatives	Carboxylic acids and derivatives	Amino acids, peptides, and analogues	66.9	-	Metabolic pathways; Pyruvate metabolism	Metabolic pathways; Pyruvate metabolism	2.0684	2.1351	0.7847	0.001011	0.004373	4.0871	4.1874	3.6028	3.7373	4.0084	3.9546	3.7999	3.8965	5.5219	4.7428	5.2836	5.0174	5.7698	4.6572
pos_6560	2,8-Quinolinediol	metab_6539	yes	up	C06342	pos	15450-76-7	386.1126931	2.695466667	2M+ACN+Na	C9H7NO2	51.6	-	HMDB0240311	-	-	-	-	-	Organoheterocyclic compounds	Quinolines and derivatives	Quinolones and derivatives	51.6	-	-	-	3.0209	2.9084	1.5385	9.88E-06	0.000144	5.4072	5.4478	5.4118	5.4553	5.6236	5.2758	5.5363	3.178	3.1821	3.967	3.1613	3.1855	3.179	4.9478
pos_6577	(S)-5'-Deoxy-5'-(methylsulfinyl)adenosine	metab_6556	yes	up	-	pos	897-42-7	314.0914972	2.6786	M+H	C11H15N5O4S	64.1	-	HMDB0033662	-	-	-	-	-	Nucleosides, nucleotides, and analogues	5'-deoxyribonucleosides	Not Available	64.1	-	-	-	1.9597	1.8998	1.2181	0.001079	0.00458	5.1049	5.2038	5.3231	5.5719	4.9589	5.0049	5.1939	4.3587	4.1264	3.9157	3.8694	4.2057	3.9576	5.4165
pos_6611	Tyrosyl-Glutamate	metab_6590	yes	up	-	pos	-	374.1305694	2.64705	M+ACN+Na	C14H18N2O6	-	55.4	HMDB0029104	-	-	-	-	-	Organic acids and derivatives	Carboxylic acids and derivatives	Amino acids, peptides, and analogues	-	55.4	-	-	1.9191	1.9005	1.1516	4.35E-12	1.58E-09	5.6122	5.5452	5.605	5.4822	5.6374	5.4645	5.6328	4.8372	4.8413	4.8287	4.8205	4.8447	4.8382	4.8317
pos_6614	L-Cystathionine	metab_6593	yes	up	C02291	pos	56-88-2	205.0641669	2.642316667	M+H-H2O	C7H14N2O4S	52.6	-	HMDB0000099	-	-	map01100;map00270;map00260;map01230	Metabolism;Metabolism;Metabolism;Metabolism	Global and overview maps;Amino acid metabolism;Amino acid metabolism;Global and overview maps	Organic acids and derivatives	Carboxylic acids and derivatives	Amino acids, peptides, and analogues	52.6	-	Metabolic pathways; Cysteine and methionine metabolism; Glycine, serine and threonine metabolism; Biosynthesis of amino acids	Metabolic pathways; Cysteine and methionine metabolism; Glycine, serine and threonine metabolism; Biosynthesis of amino acids	2.3459	2.2715	1.2919	4.86E-06	8.86E-05	5.2417	4.9576	5.0029	4.9797	5.1316	5.0797	5.1486	3.645	3.4615	4.2257	4.026	3.6179	4.0232	4.5132
pos_6617	2-amino-4-({1-[(carboxymethyl)-C-hydroxycarbonimidoyl]-2-{[2-(3,5-dihydroxyphenyl)-2-hydroxy-1-(4-hydroxyphenyl)ethyl]sulfanyl}ethyl}-C-hydroxycarbonimidoyl)butanoic acid	metab_6596	yes	up	-	pos	-	298.5699284	2.638116667	M+2Na	C24H29N3O10S	-	68.5	HMDB0128533	-	-	-	-	-	Organic acids and derivatives	Carboxylic acids and derivatives	Amino acids, peptides, and analogues	-	68.5	-	-	2.3443	2.2615	1.2678	0.0001274	0.0009193	5.5298	5.8163	5.8627	5.9986	5.9947	5.4407	5.8512	4.6334	4.4109	4.066	4.2229	4.4266	4.4609	5.7195
pos_6650	(3,4,5,6-tetrahydroxyoxan-2-yl)methyl 4-hydroxybenzoate	metab_6629	yes	up	-	pos	-	318.119439	2.59585	M+NH4	C13H16O8	-	42.4	HMDB0125107	-	-	-	-	-	Benzenoids	Benzene and substituted derivatives	Benzoic acids and derivatives	-	42.4	-	-	1.6418	1.5567	1.1187	0.0003372	0.001896	5.6891	5.6356	5.6606	5.6686	5.6745	5.6837	5.7055	4.8346	4.713	5.108	4.9836	5.0787	5.066	5.7226
pos_6675	1-Methyladenosine	metab_6654	yes	up	C02494	pos	15763-06-1	282.1195104	2.561683333	M+H	C11H15N5O4	70.4	-	HMDB0003331	-	-	-	-	-	Nucleosides, nucleotides, and analogues	Purine nucleosides	Not Available	70.4	-	-	-	3.1694	3.0438	1.5469	3.18E-05	0.0003435	6.0896	6.019	6.0679	6.0476	6.0423	5.9941	6.1326	3.4625	3.4666	3.8789	3.4458	3.47	3.8168	5.8611
pos_6713	5-Methylcytidine	metab_6692	yes	down	-	pos	2140-61-6	258.1083168	2.477283333	M+H	C10H15N3O5	85.7	-	HMDB0000982	-	-	-	-	-	Nucleosides, nucleotides, and analogues	Pyrimidine nucleosides	Not Available	85.7	-	-	-	1.8959	1.837	0.843	0.000373	0.002057	4.3247	4.2881	4.3995	4.4701	4.3491	4.2622	4.461	5.2761	5.4141	5.4527	5.4978	4.6795	5.4788	4.4441
pos_7061	Isonicotineamide	metab_7040	yes	up	C02421	pos	-	123.0554778	1.0939	M+H	C6H6N2O	76	-	-	-	-	-	-	-	-	-	-	76	-	-	-	1.0172	1.0869	1.0477	0.007358	0.02166	6.8294	6.7997	6.786	6.8045	6.9234	6.6931	6.856	6.2484	6.6316	6.667	6.7242	6.1094	6.7105	6.4281
pos_7134	L-Glutamine	metab_7113	yes	down	C00064	pos	56-85-9	147.0764612	0.92775	M+H	C5H10N2O3	48.2	-	HMDB0000641;HMDB0003423	Peptides	Amino acids	map01100;map00630;map00220;map00230;map04964;map00471;map02010;map00910;map04978;map01230;map00240;map00250;map04974;map00970;map04727;map05230;map04724	Metabolism;Metabolism;Metabolism;Metabolism;Organismal Systems;Metabolism;Environmental Information Processing;Metabolism;Organismal Systems;Metabolism;Metabolism;Metabolism;Organismal Systems;Genetic Information Processing;Organismal Systems;Human Diseases;Organismal Systems	Global and overview maps;Carbohydrate metabolism;Amino acid metabolism;Nucleotide metabolism;Excretory system;Metabolism of other amino acids;Membrane transport;Energy metabolism;Digestive system;Global and overview maps;Nucleotide metabolism;Amino acid metabolism;Digestive system;Translation;Nervous system;Cancer: overview;Nervous system	Organic acids and derivatives	Carboxylic acids and derivatives	Amino acids, peptides, and analogues	48.2	-	Metabolic pathways; Glyoxylate and dicarboxylate metabolism; Arginine biosynthesis; Purine metabolism; Proximal tubule bicarbonate reclamation; D-Glutamine and D-glutamate metabolism; ABC transporters; Nitrogen metabolism; Mineral absorption; Biosynthesis of amino acids; Pyrimidine metabolism; Alanine, aspartate and glutamate metabolism; Protein digestion and absorption; Aminoacyl-tRNA biosynthes…	Metabolic pathways; Glyoxylate and dicarboxylate metabolism; Arginine biosynthesis; Purine metabolism; Proximal tubule bicarbonate reclamation; D-Glutamine and D-glutamate metabolism; ABC transporters; Nitrogen metabolism; Mineral absorption; Biosynthesis of amino acids; Pyrimidine metabolism; Alanine, aspartate and glutamate metabolism; Protein digestion and absorption; Aminoacyl-tRNA biosynthes…	1.7192	1.7289	0.889	8.62E-06	0.0001292	5.3141	5.3815	5.164	5.2721	5.5005	5.6954	5.304	6.054	5.9673	5.7689	5.9926	6.3001	6.0798	6.1652
pos_7161	L-Histidine	metab_7140	yes	down	C00135	pos	71-00-1	156.0767944	0.9091	M+H	C6H9N3O2	97.9	-	HMDB0000177	Peptides	Amino acids	map01100;map00340;map02010;map04974;map01230;map00970;map05230;map00410	Metabolism;Metabolism;Environmental Information Processing;Organismal Systems;Metabolism;Genetic Information Processing;Human Diseases;Metabolism	Global and overview maps;Amino acid metabolism;Membrane transport;Digestive system;Global and overview maps;Translation;Cancer: overview;Metabolism of other amino acids	Organic acids and derivatives	Carboxylic acids and derivatives	Amino acids, peptides, and analogues	97.9	-	Metabolic pathways; Histidine metabolism; ABC transporters; Protein digestion and absorption; Biosynthesis of amino acids; Aminoacyl-tRNA biosynthesis; Central carbon metabolism in cancer; beta-Alanine metabolism	Metabolic pathways; Histidine metabolism; ABC transporters; Protein digestion and absorption; Biosynthesis of amino acids; Aminoacyl-tRNA biosynthesis; Central carbon metabolism in cancer; beta-Alanine metabolism	1.0762	1.0743	0.9589	2.83E-05	0.0003135	6.232	6.2051	6.2124	6.2196	6.1357	6.2818	6.1846	6.5177	6.3472	6.3483	6.4675	6.6085	6.4956	6.5478
pos_7168	4-Pyrimidine Methanamine (hydrochloride)	metab_7147	yes	down	-	pos	-	110.071605	0.899166667	M+H	C5H7N3	72.6	-	-	-	-	-	-	-	-	-	-	72.6	-	-	-	1.0809	1.0813	0.9479	4.35E-05	0.0004276	4.9729	4.9348	4.9294	4.9574	4.8743	5.0161	4.9215	5.2757	5.0785	5.0779	5.2071	5.3588	5.2186	5.2935
pos_7288	Spermine	metab_7267	yes	up	C00750	pos	71-44-3	203.223084	0.753583333	M+H	C10H26N4	80.9	-	HMDB0001256	-	-	map01100;map00330;map00480;map04976;map00410	Metabolism;Metabolism;Metabolism;Organismal Systems;Metabolism	Global and overview maps;Amino acid metabolism;Metabolism of other amino acids;Digestive system;Metabolism of other amino acids	Organic nitrogen compounds	Organonitrogen compounds	Amines	80.9	-	Metabolic pathways; Arginine and proline metabolism; Glutathione metabolism; Bile secretion; beta-Alanine metabolism	Metabolic pathways; Arginine and proline metabolism; Glutathione metabolism; Bile secretion; beta-Alanine metabolism	1.0748	1.0606	1.0501	0.0007266	0.003423	5.933	5.9566	5.9988	6.0277	6.254	5.855	6.0674	5.6663	5.9259	5.6179	5.7847	5.613	5.7803	5.6906
pos_29	2-Hydroxycinnamic acid	metab_7484	yes	down	C01772;C05838	pos	614-60-8	182.0812112	2.534883333	M+H, M+NH4, M+H-H2O	C9H8O3	73.7	-	HMDB0041592;HMDB0002641;HMDB0134028	-	-	map01100;map00360	Metabolism;Metabolism	Global and overview maps;Amino acid metabolism	Phenylpropanoids and polyketides	Cinnamic acids and derivatives	Hydroxycinnamic acids and derivatives	73.7	-	Metabolic pathways; Phenylalanine metabolism	Metabolic pathways; Phenylalanine metabolism	1.3636	1.3531	0.9497	1.36E-09	1.65E-07	7.1639	7.122	7.1485	7.1222	7.1325	7.2128	7.1552	7.5502	7.4809	7.4528	7.5524	7.6004	7.5687	7.5054
pos_964	N-Acetyl-D-galactosamine	metab_7488	yes	up	C01132	pos	-	244.0790925	1.028533333	M+Na	C8H15NO6	51.2	-	HMDB0000212;HMDB0000853	Carbohydrates	Monosaccharides	map01100;map00052	Metabolism;Metabolism	Global and overview maps;Carbohydrate metabolism	Organic oxygen compounds	Organooxygen compounds	Carbohydrates and carbohydrate conjugates	51.2	-	Metabolic pathways; Galactose metabolism	Metabolic pathways; Galactose metabolism	1.2068	1.1972	1.066	2.12E-05	0.0002545	5.2916	5.3036	5.3361	5.2353	5.244	5.2091	5.4756	4.8299	5.005	4.9834	5.1134	4.9942	4.9977	4.8733
neg_26	Cyclic adenosine diphosphate-ribose	metab_7515	yes	up	-	neg	-	540.0541003	2.7035	M-H, M+Na-2H	C15H21N5O13P2	81.2	-	-	-	-	-	-	-	-	-	-	81.2	-	-	-	1.3306	1.3348	1.0344	0.008534	0.02866	7.1791	7.1168	7.1941	7.3194	7.0827	7.0788	7.1544	6.9152	7.0143	7.0649	6.9063	6.5458	7.0919	6.9221
neg_27	L-Tryptophan	metab_7516	yes	down	C00078	neg	73-22-3	203.0822905	4.243066667	M-H, M+Na-2H	C11H12N2O2	88.7	-	HMDB0000929	Peptides	Amino acids	map01100;map04978;map05143;map00260;map01210;map04974;map00380;map01230;map00970;map04726;map00400;map05230	Metabolism;Organismal Systems;Human Diseases;Metabolism;Metabolism;Organismal Systems;Metabolism;Metabolism;Genetic Information Processing;Organismal Systems;Metabolism;Human Diseases	Global and overview maps;Digestive system;Infectious disease: parasitic;Amino acid metabolism;Global and overview maps;Digestive system;Amino acid metabolism;Global and overview maps;Translation;Nervous system;Amino acid metabolism;Cancer: overview	Organoheterocyclic compounds	Indoles and derivatives	Indolyl carboxylic acids and derivatives	88.7	-	Metabolic pathways; Mineral absorption; African trypanosomiasis; Glycine, serine and threonine metabolism; 2-Oxocarboxylic acid metabolism; Protein digestion and absorption; Tryptophan metabolism; Biosynthesis of amino acids; Aminoacyl-tRNA biosynthesis; Serotonergic synapse; Phenylalanine, tyrosine and tryptophan biosynthesis; Central carbon metabolism in cancer	Metabolic pathways; Mineral absorption; African trypanosomiasis; Glycine, serine and threonine metabolism; 2-Oxocarboxylic acid metabolism; Protein digestion and absorption; Tryptophan metabolism; Biosynthesis of amino acids; Aminoacyl-tRNA biosynthesis; Serotonergic synapse; Phenylalanine, tyrosine and tryptophan biosynthesis; Central carbon metabolism in cancer	1.7703	1.7412	0.9525	4.10E-06	0.0001382	6.1187	6.0081	6.0199	5.9396	5.9451	6.0902	6.0282	6.2683	6.1978	6.3011	6.3781	6.4243	6.3335	6.3413
neg_51	PE(18:1(9Z)/0:0)	metab_7540	yes	up	-	neg	-	478.2940285	6.986466667	M-H, M+Na-2H	C23H46NO7P	95.5	-	LMGP02050004	-	-	-	-	-	-	-	-	95.5	-	-	-	1.0604	1.1085	1.023	0.01137	0.0362	7.0943	7.1588	7.0651	7.065	7.0726	6.9813	7.077	6.7824	6.9814	6.9838	7.0034	6.6828	7.0368	6.9274
neg_52	2-hydroxy-4-methoxy-3,5-bis(3-methylbut-2-enyl)-6-(2-phenylethyl)benzoic acid	metab_7541	yes	up	-	neg	-	407.2205497	7.043533333	M-H, M+Na-2H	C26H32O4	30.5	-	-	-	-	-	-	-	-	-	-	30.5	-	-	-	1.4272	1.4578	1.039	0.002227	0.01038	6.4652	6.4496	6.3962	6.4309	6.4694	6.4065	6.4995	5.9756	6.2808	6.2974	6.3613	5.9843	6.3321	6.1906
neg_56	Tricyclo[20.2.2.02,7]hexacosa-1(24),2(7),3,5,17,22,25-heptaene-3,5,24,25-tetrol	metab_7545	yes	up	-	neg	-	409.2357379	7.176666667	M-H, M+Na-2H	C26H34O4	48.5	-	-	-	-	-	-	-	-	-	-	48.5	-	-	-	1.2923	1.335	1.0321	0.004219	0.01693	6.8034	6.8787	6.8198	6.7773	6.8425	6.7546	6.8343	6.4265	6.6737	6.7178	6.7478	6.375	6.7324	6.5574
neg_57	1-Oleoyl Lysophosphatidic Acid (sodium salt)	metab_7546	yes	up	-	neg	-	435.2517972	7.218333333	M-H, M+Na-2H	C21H41O7P	37.7	-	-	-	-	-	-	-	-	-	-	37.7	-	-	-	1.698	1.7005	1.0458	0.0003281	0.002261	7.1188	7.134	7.098	7.1056	7.1482	7.0596	7.1822	6.6237	6.8676	6.9134	6.9654	6.5822	6.973	6.7396
neg_58	Phosphatidylcholine lyso 18:1	metab_7547	yes	up	-	neg	-	520.3409798	7.218333333	M-H, M+FA-H	C26H52NO7P	79.5	-	-	-	-	-	-	-	-	-	-	79.5	-	-	-	1.6812	1.6943	1.0529	0.0007518	0.004321	6.2892	6.2593	6.2819	6.2763	6.3462	6.2301	6.3658	5.7823	6.0526	6.0802	6.183	5.7362	6.1416	5.8598
neg_68	Phosphatidylinositol lyso 20:4	metab_7557	yes	up	-	neg	-	619.2891227	6.676366667	M-H, M+Na-2H	C29H49O12P	70.6	-	-	-	-	-	-	-	-	-	-	70.6	-	-	-	1.0089	1.1311	1.0246	0.04619	0.1057	7.3537	7.3601	7.3012	7.3654	7.401	7.2224	7.3912	6.9489	7.2338	7.2616	7.4275	6.8533	7.2783	7.1612
neg_81	L-Arginine	metab_7570	yes	down	C00062	neg	74-79-3	173.1038573	1.070983333	M-H, M+Na-2H	C6H14N4O2	80.1	-	HMDB0000517;HMDB0062762	Peptides	Amino acids	map01100;map00220;map00970;map05146;map00472;map02010;map00330;map05142;map01230;map04974;map05014;map05230;map04150	Metabolism;Metabolism;Genetic Information Processing;Human Diseases;Metabolism;Environmental Information Processing;Metabolism;Human Diseases;Metabolism;Organismal Systems;Human Diseases;Human Diseases;Environmental Information Processing	Global and overview maps;Amino acid metabolism;Translation;Infectious disease: parasitic;Metabolism of other amino acids;Membrane transport;Amino acid metabolism;Infectious disease: parasitic;Global and overview maps;Digestive system;Neurodegenerative disease;Cancer: overview;Signal transduction	Organic acids and derivatives	Carboxylic acids and derivatives	Amino acids, peptides, and analogues	80.1	-	Metabolic pathways; Arginine biosynthesis; Aminoacyl-tRNA biosynthesis; Amoebiasis; D-Arginine and D-ornithine metabolism; ABC transporters; Arginine and proline metabolism; Chagas disease (American trypanosomiasis); Biosynthesis of amino acids; Protein digestion and absorption; Amyotrophic lateral sclerosis (ALS); Central carbon metabolism in cancer; mTOR signaling pathway	Metabolic pathways; Arginine biosynthesis; Aminoacyl-tRNA biosynthesis; Amoebiasis; D-Arginine and D-ornithine metabolism; ABC transporters; Arginine and proline metabolism; Chagas disease (American trypanosomiasis); Biosynthesis of amino acids; Protein digestion and absorption; Amyotrophic lateral sclerosis (ALS); Central carbon metabolism in cancer; mTOR signaling pathway	1.8087	1.7775	0.9527	9.13E-07	4.85E-05	6.2304	6.2123	6.2237	6.2272	6.1166	6.2907	6.168	6.5637	6.4362	6.4149	6.5235	6.6144	6.5452	6.5274
neg_95	Nicotinamide adenine dinucleotide (NAD)	metab_7584	yes	up	-	neg	-	662.1024293	2.7035	M-H, M+Na-2H	C21H27N7O14P2	96	-	-	-	-	-	-	-	-	-	-	96	-	-	-	1.3422	1.3445	1.0353	0.008469	0.02855	7.0522	6.9943	7.0771	7.2034	6.9588	6.971	7.0406	6.7886	6.8945	6.944	6.7873	6.4202	6.9739	6.8041
neg_172	Uridine 5'-diphosphoglucuronic acid	metab_7660	yes	down	C00167	neg	-	579.0270462	0.771433333	M-H	C15H22N2O18P2	82.7	-	HMDB0000935	-	-	map01100;map00520;map00040;map00053	Metabolism;Metabolism;Metabolism;Metabolism	Global and overview maps;Carbohydrate metabolism;Carbohydrate metabolism;Carbohydrate metabolism	Organoheterocyclic compounds	Lactones	Gamma butyrolactones	82.7	-	Metabolic pathways; Amino sugar and nucleotide sugar metabolism; Pentose and glucuronate interconversions; Ascorbate and aldarate metabolism	Metabolic pathways; Amino sugar and nucleotide sugar metabolism; Pentose and glucuronate interconversions; Ascorbate and aldarate metabolism	1.7824	1.852	0.9306	0.007554	0.02599	5.7201	5.6634	5.9508	5.8061	5.4621	6.1281	5.652	6.5322	6.0553	5.9544	5.94	6.5861	5.9892	6.3356
neg_186	L-Aspartic Acid	metab_7674	yes	down	C00049	neg	56-84-8	132.0293288	0.81395	M-H	C4H7NO4	82.7	-	HMDB0000191	Peptides;Hormones and transmitters	Amino acids;Neurotransmitters	map01100;map00220;map01200;map00770;map00260;map00760;map01210;map00270;map02010;map01230;map04080;map00250;map04974;map00970;map00340;map05230;map00410	Metabolism;Metabolism;Metabolism;Metabolism;Metabolism;Metabolism;Metabolism;Metabolism;Environmental Information Processing;Metabolism;Environmental Information Processing;Metabolism;Organismal Systems;Genetic Information Processing;Metabolism;Human Diseases;Metabolism	Global and overview maps;Amino acid metabolism;Global and overview maps;Metabolism of cofactors and vitamins;Amino acid metabolism;Metabolism of cofactors and vitamins;Global and overview maps;Amino acid metabolism;Membrane transport;Global and overview maps;Signaling molecules and interaction;Amino acid metabolism;Digestive system;Translation;Amino acid metabolism;Cancer: overview;Metabolism of …	Organic acids and derivatives	Carboxylic acids and derivatives	Amino acids, peptides, and analogues	82.7	-	Metabolic pathways; Arginine biosynthesis; Carbon metabolism; Pantothenate and CoA biosynthesis; Glycine, serine and threonine metabolism; Nicotinate and nicotinamide metabolism; 2-Oxocarboxylic acid metabolism; Cysteine and methionine metabolism; ABC transporters; Biosynthesis of amino acids; Neuroactive ligand-receptor interaction; Alanine, aspartate and glutamate metabolism; Protein digestion …	Metabolic pathways; Arginine biosynthesis; Carbon metabolism; Pantothenate and CoA biosynthesis; Glycine, serine and threonine metabolism; Nicotinate and nicotinamide metabolism; 2-Oxocarboxylic acid metabolism; Cysteine and methionine metabolism; ABC transporters; Biosynthesis of amino acids; Neuroactive ligand-receptor interaction; Alanine, aspartate and glutamate metabolism; Protein digestion …	1.4326	1.4191	0.9642	0.0001965	0.00153	5.8841	5.9098	5.9988	6.0065	5.7497	6.016	5.8877	6.1846	6.1345	6.1574	6.0698	6.1175	6.0939	6.2334
neg_196	D-(+)-Malic acid	metab_7684	yes	up	C00497	neg	-	133.0133403	0.831133333	M-H	C4H6O5	66.1	-	HMDB0031518	-	-	map01100;map00650	Metabolism;Metabolism	Global and overview maps;Carbohydrate metabolism	Organic acids and derivatives	Hydroxy acids and derivatives	Beta hydroxy acids and derivatives	66.1	-	Metabolic pathways; Butanoate metabolism	Metabolic pathways; Butanoate metabolism	2.0016	2.0961	1.0708	7.74E-05	0.0008652	6.2983	6.2835	6.1848	6.2499	6.2298	6.1152	6.1566	5.9473	5.7634	5.682	5.633	6.1278	5.7229	5.7665
neg_367	L-Tyrosine	metab_7855	yes	down	C00082	neg	60-18-4	180.0661058	2.00185	M-H	C9H11NO3	87.2	-	HMDB0000158	Peptides	Amino acids	map01100;map00350;map00730;map00130;map01230;map05031;map05012;map01210;map00360;map04974;map00970;map04728;map05034;map00400;map05030;map05230;map04916;map04917	Metabolism;Metabolism;Metabolism;Metabolism;Metabolism;Human Diseases;Human Diseases;Metabolism;Metabolism;Organismal Systems;Genetic Information Processing;Organismal Systems;Human Diseases;Metabolism;Human Diseases;Human Diseases;Organismal Systems;Organismal Systems	Global and overview maps;Amino acid metabolism;Metabolism of cofactors and vitamins;Metabolism of cofactors and vitamins;Global and overview maps;Substance dependence;Neurodegenerative disease;Global and overview maps;Amino acid metabolism;Digestive system;Translation;Nervous system;Substance dependence;Amino acid metabolism;Substance dependence;Cancer: overview;Endocrine system;Endocrine system	Organic acids and derivatives	Carboxylic acids and derivatives	Amino acids, peptides, and analogues	87.2	-	Metabolic pathways; Tyrosine metabolism; Thiamine metabolism; Ubiquinone and other terpenoid-quinone biosynthesis; Biosynthesis of amino acids; Amphetamine addiction; Parkinson disease; 2-Oxocarboxylic acid metabolism; Phenylalanine metabolism; Protein digestion and absorption; Aminoacyl-tRNA biosynthesis; Dopaminergic synapse; Alcoholism; Phenylalanine, tyrosine and tryptophan biosynthesis; Coca…	Metabolic pathways; Tyrosine metabolism; Thiamine metabolism; Ubiquinone and other terpenoid-quinone biosynthesis; Biosynthesis of amino acids; Amphetamine addiction; Parkinson disease; 2-Oxocarboxylic acid metabolism; Phenylalanine metabolism; Protein digestion and absorption; Aminoacyl-tRNA biosynthesis; Dopaminergic synapse; Alcoholism; Phenylalanine, tyrosine and tryptophan biosynthesis; Coca…	2.0913	2.0551	0.9391	2.05E-08	6.12E-06	6.1389	6.1491	6.1135	6.1718	6.0789	6.2349	6.1085	6.5905	6.4644	6.4515	6.5624	6.6249	6.5538	6.5315
neg_626	Tetranor 12-HETE	metab_8114	yes	down	-	neg	-	247.1702973	6.562333333	M-H2O-H	C16H26O3	-	30.7	HMDB0060055	-	-	-	-	-	Lipids and lipid-like molecules	Fatty Acyls	Fatty acids and conjugates	-	30.7	-	-	1.8085	1.7607	0.938	5.62E-05	0.0006833	4.9634	4.9373	4.9167	5.0635	4.6751	4.8587	4.925	5.2356	5.2313	5.235	5.2082	5.1471	5.1698	5.3857
neg_675	Linolenic acid	metab_8163	yes	down	C06427	neg	-	277.2174215	6.66095	M-H	C18H30O2	44.2	-	HMDB0001388	Lipids	Fatty acids	map01100;map00592;map01040	Metabolism;Metabolism;Metabolism	Global and overview maps;Lipid metabolism;Lipid metabolism	Lipids and lipid-like molecules	Fatty Acyls	Lineolic acids and derivatives	44.2	-	Metabolic pathways; alpha-Linolenic acid metabolism; Biosynthesis of unsaturated fatty acids	Metabolic pathways; alpha-Linolenic acid metabolism; Biosynthesis of unsaturated fatty acids	1.3951	1.3595	0.973	0.0001367	0.001189	7.1276	7.033	7.0086	7.0959	7.1136	7.0042	7.0913	7.2171	7.1956	7.1953	7.4059	7.2896	7.221	7.3224
neg_712	Phosphatidylinositol lyso 18:1	metab_8200	yes	up	-	neg	-	597.3048701	6.730633333	M-H	C27H51O12P	71.7	-	-	-	-	-	-	-	-	-	-	71.7	-	-	-	1.3086	1.3627	1.0339	0.006737	0.02383	6.8726	6.9174	6.82	6.8237	6.875	6.8253	6.8607	6.4242	6.7446	6.7542	6.7518	6.3361	6.7709	6.6357
neg_732	L-a-Lysophosphatidylserine	metab_8220	yes	down	-	neg	-	524.2996618	6.791	M-H	C24H48NO9P	87.9	-	-	-	-	-	-	-	-	-	-	87.9	-	-	-	1.041	1.0101	0.9765	0.008804	0.02944	5.6107	5.6832	5.6454	5.6378	5.4704	5.4197	5.578	5.6253	5.6942	5.8023	5.7325	5.6792	5.759	5.6894
neg_763	Phosphatidylethanolamine lyso 20:5	metab_8251	yes	up	-	neg	-	498.2628776	6.83905	M-H	C25H42NO7P	60.4	-	-	-	-	-	-	-	-	-	-	60.4	-	-	-	1.2819	1.3733	1.0389	0.0161	0.04712	6.25	6.3125	6.2016	6.2628	6.3045	6.246	6.3162	5.7533	6.1604	6.1701	6.2554	5.7173	6.1767	6.0223
neg_782	Phosphatidylethanolamine lyso 22:6	metab_8270	yes	up	-	neg	-	524.2784792	6.891466667	M-H	C27H44NO7P	32	-	-	-	-	-	-	-	-	-	-	32	-	-	-	1.8765	1.9139	1.0749	0.00145	0.007331	6.0236	6.0229	5.9327	5.9177	6.0338	5.9015	5.9604	5.2791	5.6836	5.7515	5.7712	5.1381	5.7866	5.4657
neg_814	Alpha-hydroxyalprazolam	metab_8302	yes	up	-	neg	37115-43-8	361.0270852	6.982316667	M+K-2H	C17H13ClN4O	-	51.5	HMDB0013943	-	-	-	-	-	Organoheterocyclic compounds	Benzodiazepines	1,4-benzodiazepines	-	51.5	-	-	1.0757	1.0379	1.0167	6.23E-06	0.0001732	6.4494	6.4608	6.4685	6.448	6.4523	6.478	6.4448	6.2963	6.3371	6.3481	6.3221	6.3837	6.3728	6.3935
neg_820	1-Myristoyl-2-hydroxy-sn-glycero-3-phosphate	metab_8308	yes	up	-	neg	-	381.2048123	7.00065	M-H	C17H35O7P	49.1	-	-	-	-	-	-	-	-	-	-	49.1	-	-	-	1.5839	1.5844	1.0478	0.0003795	0.002499	5.9638	5.9919	5.9409	5.9176	5.9894	5.9204	6.0453	5.5511	5.7789	5.769	5.796	5.4545	5.8242	5.692
neg_840	Pseudojervine	metab_8328	yes	up	-	neg	-	568.3257439	7.043533333	M-H2O-H	C33H49NO8	36.3	-	-	-	-	-	-	-	-	-	-	36.3	-	-	-	1.4361	1.4804	1.045	0.004217	0.01693	5.909	5.8758	5.8379	5.8726	5.9493	5.8301	5.9935	5.3956	5.7537	5.7261	5.8029	5.3768	5.7877	5.6461
neg_842	Phosphatidylcholine lyso 16:1	metab_8330	yes	up	-	neg	-	492.3098739	7.0468	M-H	C24H48NO7P	64.5	-	-	-	-	-	-	-	-	-	-	64.5	-	-	-	1.4969	1.5219	1.048	0.001707	0.008413	5.7335	5.7416	5.6997	5.7024	5.7508	5.6543	5.7561	5.2082	5.5343	5.5662	5.6148	5.2648	5.617	5.3999
neg_853	1-arachidonoyl-2-hydroxy-sn-glycero-3-phosphate	metab_8341	yes	up	-	neg	-	457.2364102	7.083966667	M-H	C23H39O7P	73.5	-	-	-	-	-	-	-	-	-	-	73.5	-	-	-	1.3769	1.4954	1.0524	0.02266	0.06075	5.5453	5.6395	5.5262	5.4863	5.67	5.5341	5.6923	4.9176	5.464	5.5024	5.5394	4.9323	5.4634	5.3331
neg_863	1-(9Z,12Z-Octadecadienoyl-2-hydroxy-sn-glycero-3-phosphocholine	metab_8351	yes	up	-	neg	-	518.3252036	7.098866667	M-H	C26H50NO7P	78.4	-	-	-	-	-	-	-	-	-	-	78.4	-	-	-	1.4095	1.4883	1.049	0.01136	0.0362	5.8133	5.8339	5.743	5.7763	5.8376	5.7762	5.9429	5.2665	5.6878	5.6776	5.7975	5.1825	5.6519	5.5576
neg_915	Ecgonine methyl ester	metab_8403	yes	up	C12448	neg	7143/9/1	596.3566739	7.218333333	3M-H	C10H17NO3	-	32.8	HMDB0062751;HMDB0006406	-	-	map01100	Metabolism	Global and overview maps	Organic acids and derivatives	Carboxylic acids and derivatives	Amino acids, peptides, and analogues	-	32.8	Metabolic pathways	Metabolic pathways	1.8773	1.8759	1.0599	0.0002596	0.00191	6.6619	6.6796	6.6426	6.6772	6.7059	6.5952	6.7395	6.075	6.3747	6.4169	6.4732	6.0191	6.4792	6.2252
neg_965	Phosphatidylinositol 18:1-20:4	metab_8453	yes	down	-	neg	-	883.5340723	7.357716667	M-H	C47H81O13P	91.1	-	-	-	-	-	-	-	-	-	-	91.1	-	-	-	2.1016	2.0155	0.9175	0.001908	0.009234	5.4408	5.8471	5.664	5.6735	5.3038	4.9329	5.3729	6.0452	5.812	5.9877	5.769	5.9335	5.9846	6.1414
neg_974	MG(0:0/16:0/0:0)	metab_8462	yes	down	-	neg	-	659.5476195	7.371966667	2M-H	C19H38O4	-	86.4	LMGL01010025;HMDB0011533	-	-	-	-	-	Lipids and lipid-like molecules	Glycerolipids	Monoradylglycerols	-	86.4	-	-	1.0418	1.014	0.9851	0.0003808	0.002501	7.6166	7.5457	7.5505	7.573	7.5919	7.5912	7.6081	7.7709	7.7453	7.7129	7.6647	7.7274	7.6346	7.6263
neg_1136	Phosphatidylethanolamine 18:1-20:4	metab_8623	yes	down	-	neg	-	764.5240224	8.3223	M-H	C43H76NO8P	82.4	-	-	-	-	-	-	-	-	-	-	82.4	-	-	-	2.3887	2.3146	0.9074	0.0001452	0.001253	5.5557	6.0415	5.7843	5.8268	5.4693	5.3067	5.5928	6.3523	6.0742	6.2038	6.0593	6.3092	6.2195	6.3996
neg_1647	PC(16:0/0:0)[U]	metab_9134	yes	up	-	neg	-	494.3253583	7.176666667	M-H	C24H50NO7P	89.1	-	-	-	-	-	-	-	-	-	-	89.1	-	-	-	1.3483	1.3981	1.0399	0.005396	0.02019	6.0776	6.1781	6.0953	6.0684	6.1397	6.017	6.1267	5.66	5.938	6.005	6.0225	5.6006	6.0117	5.821
neg_1685	3a,7b,21-Trihydroxy-5b-cholanoic acid	metab_9172	yes	up	-	neg	-	459.2520373	7.098866667	M+Cl	C24H40O6	-	62.4	HMDB0013192	-	-	-	-	-	Lipids and lipid-like molecules	Steroids and steroid derivatives	Androstane steroids	-	62.4	-	-	1.4452	1.4981	1.047	0.00578	0.02133	5.9213	5.9431	5.855	5.8992	5.9396	5.8741	6.0572	5.382	5.7691	5.8179	5.882	5.3978	5.7426	5.6322
neg_1708	Ecgonine	metab_9195	yes	up	C10858	neg	481-37-8	554.3097278	7.043533333	3M-H	C9H15NO3	38.3	-	HMDB0006548	-	-	-	-	-	Alkaloids and derivatives	Tropane alkaloids	Not Available	38.3	-	-	-	1.5547	1.6211	1.0567	0.007078	0.02471	5.7786	5.7813	5.741	5.7481	5.8231	5.7832	5.8977	5.1529	5.5809	5.6193	5.7505	5.1228	5.6624	5.485
neg_1742	Phosphatidylethanolamine lyso 20:3	metab_9229	yes	up	-	neg	-	502.2942876	6.9529	M-H	C25H46NO7P	61.8	-	-	-	-	-	-	-	-	-	-	61.8	-	-	-	1.3846	1.4888	1.0494	0.018	0.05088	5.9883	6.0567	5.9516	5.9637	6.0375	5.8936	6.0075	5.4143	5.8593	5.8726	5.9295	5.2619	5.911	5.6786
neg_1778	LysoPE(16:1(9Z)/0:0)	metab_9265	yes	up	-	neg	-	450.2627773	6.8653	M-H	C21H42NO7P	-	60.7	HMDB0011504	-	-	-	-	-	Lipids and lipid-like molecules	Glycerophospholipids	Glycerophosphoethanolamines	-	60.7	-	-	1.3442	1.3924	1.0397	0.003956	0.01606	6.032	6.0384	5.9647	5.9501	6.0349	5.9242	6.0115	5.5643	5.8516	5.8505	5.9384	5.5359	5.9067	5.705
neg_1845	1-(11Z-eicosenoyl)-glycero-3-phosphate	metab_9331	yes	up	-	neg	-	509.288405	6.738566667	M+FA-H	C23H45O7P	-	65	LMGP10050026;HMDB0062305	-	-	-	-	-	Lipids and lipid-like molecules	Glycerophospholipids	Glycerophosphates	-	65	-	-	1.2139	1.2214	1.0287	0.00267	0.01187	6.4356	6.48	6.4636	6.4784	6.4076	6.3743	6.4995	6.2152	6.4113	6.3792	6.2993	6.0731	6.3152	6.1859
neg_1854	PS(18:1(9Z)/0:0)	metab_9340	yes	up	-	neg	-	522.2837562	6.72145	M-H	C24H46NO9P	87.4	-	HMDB0240603;LMGP03050001	-	-	-	-	-	Lipids and lipid-like molecules	Glycerophospholipids	Glycerophosphoserines	87.4	-	-	-	1.411	1.4816	1.0447	0.008941	0.0298	6.3978	6.4419	6.3062	6.3418	6.4064	6.3611	6.431	5.9476	6.2213	6.2646	6.2988	5.6974	6.2975	6.0504
neg_1863	Muricadienin	metab_9349	yes	down	-	neg	206131-77-3	559.4731025	6.711483333	M+FA-H	C35H62O2	-	49.2	HMDB0032850	-	-	-	-	-	Lipids and lipid-like molecules	Fatty Acyls	Fatty alcohols	-	49.2	-	-	1.2445	1.3521	0.9527	0.02831	0.07185	4.7685	4.8232	4.8662	4.9182	5.1002	4.6551	5.1355	4.941	5.0711	4.9015	5.4359	5.101	5.2428	5.2732
neg_1925	Beta-Caryophyllene	metab_9411	yes	down	C09629	neg	87-44-5	249.1860117	6.605133333	M+FA-H	C15H24	30.3	-	HMDB0036792;LMPR0103120001;MJDBOTE0000293	-	-	map01100	Metabolism	Global and overview maps	Lipids and lipid-like molecules	Prenol lipids	Sesquiterpenoids	30.3	-	Metabolic pathways	Metabolic pathways	1.4132	1.3785	0.9688	7.58E-07	4.85E-05	5.7131	5.7172	5.6871	5.7358	5.7337	5.6631	5.7296	5.8983	5.8364	5.8557	5.9519	5.9137	5.8658	5.9452
neg_1974	Alpha-CEHC	metab_9460	yes	up	-	neg	4072-32-6	277.1446265	6.481683333	M-H	C16H22O4	35.8	-	HMDB0001518	-	-	-	-	-	Organoheterocyclic compounds	Benzopyrans	1-benzopyrans	35.8	-	-	-	1.0239	1.0119	1.0203	8.36E-05	0.0009013	5.4164	5.4169	5.4572	5.4578	5.4259	5.3817	5.4886	5.3358	5.2825	5.3396	5.3842	5.2869	5.3285	5.3292
neg_2133	L-Phenylalanine	metab_9619	yes	down	C00079	neg	63-91-2	164.0710749	3.477866667	M-H	C9H11NO2	85.7	-	HMDB0000159	Peptides	Amino acids	map01100;map04978;map01210;map02010;map01230;map00360;map04974;map00970;map00400;map05230	Metabolism;Organismal Systems;Metabolism;Environmental Information Processing;Metabolism;Metabolism;Organismal Systems;Genetic Information Processing;Metabolism;Human Diseases	Global and overview maps;Digestive system;Global and overview maps;Membrane transport;Global and overview maps;Amino acid metabolism;Digestive system;Translation;Amino acid metabolism;Cancer: overview	Organic acids and derivatives	Carboxylic acids and derivatives	Amino acids, peptides, and analogues	85.7	-	Metabolic pathways; Mineral absorption; 2-Oxocarboxylic acid metabolism; ABC transporters; Biosynthesis of amino acids; Phenylalanine metabolism; Protein digestion and absorption; Aminoacyl-tRNA biosynthesis; Phenylalanine, tyrosine and tryptophan biosynthesis; Central carbon metabolism in cancer	Metabolic pathways; Mineral absorption; 2-Oxocarboxylic acid metabolism; ABC transporters; Biosynthesis of amino acids; Phenylalanine metabolism; Protein digestion and absorption; Aminoacyl-tRNA biosynthesis; Phenylalanine, tyrosine and tryptophan biosynthesis; Central carbon metabolism in cancer	1.7222	1.6845	0.9549	2.72E-05	0.0004202	6.2315	6.1637	6.1406	6.1648	6.0981	6.2902	6.1629	6.5653	6.373	6.3275	6.5285	6.6009	6.4537	6.4513
neg_2290	Gamma-Glutamylmethionine	metab_9776	yes	up	-	neg	17663-87-5	299.0659682	1.178416667	M+Na-2H	C10H18N2O5S	51.3	-	HMDB0034367	-	-	-	-	-	Organic acids and derivatives	Carboxylic acids and derivatives	Amino acids, peptides, and analogues	51.3	-	-	-	1.5652	1.5383	1.0337	1.71E-08	5.84E-06	6.8236	6.8019	6.8218	6.8009	6.8012	6.8456	6.8192	6.5943	6.6148	6.5802	6.6357	6.5623	6.6437	6.5267
neg_2410	N-Acetyl-Dl-Serine	metab_9896	yes	down	-	neg	-	168.0272468	0.859816667	M+Na-2H	C5H9NO4	31.7	-	-	-	-	-	-	-	-	-	-	31.7	-	-	-	1.9647	1.9257	0.9368	1.40E-05	0.0002883	5.6158	5.5308	5.4575	5.4657	5.6123	5.7417	5.4798	5.9975	5.7633	5.8384	5.9821	6.0066	6.0031	5.9405
neg_2425	Glyceric acid	metab_9911	yes	up	C00258	neg	473-81-4	105.0182757	0.836033333	M-H	C3H6O4	47.3	-	HMDB0000139	-	-	map01100;map00630;map00561;map01200;map00260;map00030	Metabolism;Metabolism;Metabolism;Metabolism;Metabolism;Metabolism	Global and overview maps;Carbohydrate metabolism;Lipid metabolism;Global and overview maps;Amino acid metabolism;Carbohydrate metabolism	Organic oxygen compounds	Organooxygen compounds	Carbohydrates and carbohydrate conjugates	47.3	-	Metabolic pathways; Glyoxylate and dicarboxylate metabolism; Glycerolipid metabolism; Carbon metabolism; Glycine, serine and threonine metabolism; Pentose phosphate pathway	Metabolic pathways; Glyoxylate and dicarboxylate metabolism; Glycerolipid metabolism; Carbon metabolism; Glycine, serine and threonine metabolism; Pentose phosphate pathway	1.6511	1.6711	1.0677	0.003577	0.01485	5.3866	5.2088	5.3043	5.3043	5.373	5.419	5.4367	4.9535	5.1471	5.203	5.2641	4.7269	5.0995	4.6619
neg_2428	Maleic acid	metab_9914	yes	up	C01384	neg	110-16-7	115.0026444	0.831133333	M-H	C4H4O4	47.3	-	HMDB0000176	-	-	map01100;map00650;map00350;map00760	Metabolism;Metabolism;Metabolism;Metabolism	Global and overview maps;Carbohydrate metabolism;Amino acid metabolism;Metabolism of cofactors and vitamins	Organic acids and derivatives	Carboxylic acids and derivatives	Dicarboxylic acids and derivatives	47.3	-	Metabolic pathways; Butanoate metabolism; Tyrosine metabolism; Nicotinate and nicotinamide metabolism	Metabolic pathways; Butanoate metabolism; Tyrosine metabolism; Nicotinate and nicotinamide metabolism	1.4446	1.5114	1.0457	7.29E-05	0.0008305	4.9819	4.9703	4.8949	4.8978	4.9117	4.8639	4.882	4.7454	4.6624	4.6547	4.6093	4.8679	4.6568	4.7022
neg_2448	Pyrophosphate	metab_9933	yes	up	C00013	neg	14000-31-8	176.9353909	0.793733333	M-H	H4O7P2	82.5	-	HMDB0000250	-	-	map05012;map00190	Human Diseases;Metabolism	Neurodegenerative disease;Energy metabolism	Homogeneous non-metal compounds	Non-metal oxoanionic compounds	Non-metal pyrophosphates	82.5	-	Parkinson disease; Oxidative phosphorylation	Parkinson disease; Oxidative phosphorylation	1.0961	1.0679	1.0184	2.09E-05	0.0003546	6.3948	6.3761	6.4252	6.3861	6.3875	6.4534	6.4422	6.3208	6.329	6.2999	6.3128	6.2676	6.2871	6.2313
neg_2457	2-Deoxyglucose 6-phosphate	metab_9942	yes	down	-	neg	-	289.0330321	0.761116667	M+FA-H	C6H13O8P	70.1	-	-	-	-	-	-	-	-	-	-	70.1	-	-	-	2.4009	2.4387	0.8644	0.002774	0.01219	4.4386	4.5759	4.6051	4.4404	4.1931	4.3595	3.9148	5.4481	4.8536	4.7113	4.5957	5.7332	4.8158	5.1545
neg_2439	L-Glutamate	metab_10021	yes	down	C00025	neg	-	146.045098	0.81395	M-H	C5H9NO4	85.2	-	HMDB0003339;HMDB0060475;HMDB0000148	Peptides;Hormones and transmitters	Amino acids;Neurotransmitters	map01200;map00330;map00220;map00250;map04072;map04216;map00630;map00430;map04964;map00471;map02010;map00860;map04080;map05016;map05017;map05014;map04727;map04742;map04723;map05031;map04721;map04720;map01100;map00480;map04540;map01210;map00340;map00524;map01230;map04068;map05034;map04724;map05030;map00650;map00910;map04974;map04713;map00970;map05230;map05033;map04730	Metabolism;Metabolism;Metabolism;Metabolism;Environmental Information Processing;Cellular Processes;Metabolism;Metabolism;Organismal Systems;Metabolism;Environmental Information Processing;Metabolism;Environmental Information Processing;Human Diseases;Human Diseases;Human Diseases;Organismal Systems;Organismal Systems;Organismal Systems;Human Diseases;Organismal Systems;Organismal Systems;Metabol…	Global and overview maps;Amino acid metabolism;Amino acid metabolism;Amino acid metabolism;Signal transduction;Cell growth and death;Carbohydrate metabolism;Metabolism of other amino acids;Excretory system;Metabolism of other amino acids;Membrane transport;Metabolism of cofactors and vitamins;Signaling molecules and interaction;Neurodegenerative disease;Neurodegenerative disease;Neurodegenerative…	Organic acids and derivatives	Carboxylic acids and derivatives	Amino acids, peptides, and analogues	85.2	-	Carbon metabolism; Arginine and proline metabolism; Arginine biosynthesis; Alanine, aspartate and glutamate metabolism; Phospholipase D signaling pathway; Ferroptosis; Glyoxylate and dicarboxylate metabolism; Taurine and hypotaurine metabolism; Proximal tubule bicarbonate reclamation; D-Glutamine and D-glutamate metabolism; ABC transporters; Porphyrin and chlorophyll metabolism; Neuroactive ligan…	Carbon metabolism; Arginine and proline metabolism; Arginine biosynthesis; Alanine, aspartate and glutamate metabolism; Phospholipase D signaling pathway; Ferroptosis; Glyoxylate and dicarboxylate metabolism; Taurine and hypotaurine metabolism; Proximal tubule bicarbonate reclamation; D-Glutamine and D-glutamate metabolism; ABC transporters; Porphyrin and chlorophyll metabolism; Neuroactive ligan…	1.8923	1.854	0.9477	2.15E-05	0.0003587	6.4027	6.3057	6.2431	6.2477	6.3893	6.5176	6.2655	6.7526	6.5284	6.5952	6.7519	6.7434	6.7686	6.6854
neg_1810	Lithocholic acid	metab_10022	yes	down	C03990	neg	434-13-9	357.2800849	6.809783333	M-H2O-H	C24H40O3	55.5	-	LMST04010003;HMDB0000717;HMDB0000761;MJDBDZS0000025	Steroids	24-Carbon atoms	map04976	Organismal Systems	Digestive system	Lipids and lipid-like molecules	Steroids and steroid derivatives	Bile acids, alcohols and derivatives	55.5	-	Bile secretion	Bile secretion	1.1739	1.1281	0.9799	0.0002176	0.001646	6.8358	6.8472	6.7647	6.8334	6.7592	6.6893	6.8088	6.9144	6.8873	6.8992	6.9536	6.9002	6.949	7.0043
